# Supplementary material for: Avoidance of biological contaminants through sight, smell and touch in chimpanzees
Source: R Soc Open Sci. 2017 Nov 8;4(11):170968. doi: 10.1098/rsos.170968 (PMC5717664; doi:10.1098/rsos.170968)
Supplement: Sarabian data tactile ESM [file rsos170968supp5.csv]

ind	age	rank	sex	item	feed	audience	group
aboume	36	high	m	dough	1	1	6
amelie	38	low	f	dough	0	1	2
ayrton	22	low	m	dough	1	1	5
benefice	49	low	f	dough	1	1	4
bernadette	20	low	f	dough	0	1	1
bernard	33	low	m	dough	0	1	1
boubou	13	high	m	dough	1	0	4
brigitte	23	low	f	dough	1	1	5
cabinda	13	high	m	dough	0	1	2
charles	30	high	m	dough	0	1	4
chiquita	38	low	f	dough	0	1	2
coco	20	high	m	dough	0	1	2
diela	14	low	f	dough	0	1	3
doris	25	low	f	dough	0	1	6
fifi	22	low	f	dough	1	0	4
gentil	19	high	m	dough	1	1	1
geraldine	26	low	f	dough	0	1	1
judy	39	high	f	dough	0	1	5
julie	35	low	f	dough	1	1	5
julio	17	high	m	dough	1	1	5
junior	16	high	m	dough	1	1	5
lalala	36	high	f	dough	0	1	3
leconi	14	high	m	dough	0	1	3
letili	27	low	f	dough	1	1	6
makata	34	low	m	dough	1	1	5
makoku	36	high	f	dough	1	1	2
mandjimi	14	low	f	dough	1	1	2
masuku	38	low	f	dough	1	1	2
matthias	20	high	m	dough	1	1	2
mebale	29	low	f	dough	0	1	4
mgbado	32	high	m	dough	0	1	5
moanda	37	low	m	dough	0	1	1
morphee	37	high	f	dough	0	0	4
mpassa	37	low	m	dough	1	1	1
noemie	34	low	f	dough	1	1	3
nyonie	18	low	f	dough	0	1	3
pat	18	high	m	dough	1	1	4
vaillant	37	low	m	dough	1	0	4
zela	18	low	f	dough	1	1	1
aboume	36	high	m	rope	1	1	6
amelie	38	low	f	rope	1	1	2
ayrton	22	low	m	rope	1	0	5
benefice	49	low	f	rope	1	1	4
bernadette	20	low	f	rope	1	1	1
bernard	33	low	m	rope	1	1	1
boubou	13	high	m	rope	1	1	4
brigitte	23	low	f	rope	1	1	5
cabinda	13	high	m	rope	1	1	2
charles	30	high	m	rope	1	0	4
chiquita	38	low	f	rope	1	1	2
doris	25	low	f	rope	1	1	6
fifi	22	low	f	rope	1	1	4
judy	39	high	f	rope	1	1	5
julie	35	low	f	rope	1	0	5
julio	17	high	m	rope	1	1	5
junior	16	high	m	rope	1	1	5
lalala	36	high	f	rope	1	1	3
leconi	14	high	m	rope	0	1	3
letili	27	low	f	rope	1	1	6
makata	34	low	m	rope	1	1	5
makoku	36	high	f	rope	1	1	2
mandjimi	14	low	f	rope	1	1	2
masuku	38	low	f	rope	1	1	2
mebale	29	low	f	rope	0	1	4
mgbado	32	high	m	rope	1	0	5
moanda	37	low	m	rope	1	1	1
morphee	37	high	f	rope	1	0	4
mpassa	37	low	m	rope	0	1	1
noemie	34	low	f	rope	1	1	3
ntoum	26	low	m	rope	1	1	1
pat	18	high	m	rope	1	0	4
vaillant	37	low	m	rope	1	1	4
zela	18	low	f	rope	1	1	1
